# Supplementary material for: Differential Modulation of the Central and Peripheral Monoaminergic Neurochemicals by Deprenyl in Zebrafish Larvae
Source: Toxics. 2021 May 23;9(6):116. doi: 10.3390/toxics9060116 (PMC8224676; doi:10.3390/toxics9060116)
Supplement: Supplementary file 1 [file toxics-09-00116-s001.zip]

Archive with 1 entries (1 files):
- toxics-1208916- SI.pdf
